# Supplementary material for: Umbrella Review of Systematic Reviews and Meta-Analyses on Consumption of Different Food Groups and Risk of Type 2 Diabetes Mellitus and Metabolic Syndrome
Source: J Nutr. 2025 Mar 22;155(5):1285–97. doi: 10.1016/j.tjnut.2025.03.021 (PMC12121416; doi:10.1016/j.tjnut.2025.03.021)
Supplement: multimedia component 1 [file mmc1.xlsx]

## Sheet: Content
Appendix	Overview of Table
Supplementary Table 1	Table of extracted data from all included studies for associations between food groups and incidence of diabetes, diabetes mortality, and incidence of metabolic syndrome as well as a list of excluded studies
Supplementary Table 2	Table of quality scores for using AMSTAR-2 quality assessment with 16 items and overall assessment for all included studies

## Sheet: Supplemantary Table 1
First author (last name)	Title	Food group	Main outcome	Population	RCT	Non-randomized intervention studies	Cohort	Case control	Search year	Search month	Number of studies	Number of participants	Number of cases/deaths	Risk measure	Estimate (high/low)	LCI (high/low)	UCI (high/low)	Serving Size (number)	Unit (g/ml)	Estimate (per serving)	LCI (per serving)	UCI (per serving)	Other dose response (yes/no)	Scale/metric (e.g. g or ml)	Lower range (e.g. 0)	Upper range (e.g. 400)	Heterogeneity
Schwingshackl	Food groups and risk of type 2 diabetes mellitus: a systematic review and meta-analysis of prospective studies	Dairy	Incidence of DM2	Adults 18+	No	No	Yes	Yes	2017	February	21	566867	44474	RR	0.91	0.85	0.97						Yes	g	0	2000	0.63
Schwingshackl	Food groups and risk of type 2 diabetes mellitus: a systematic review and meta-analysis of prospective studies	Dairy	Incidence of DM2	Adults 18+	No	No	Yes	Yes	2017	February	21	566872	44474	RR				200	g	0.97	0.94	0.99	Yes	g	0	2000	0.74
Khoramdad	The Effect of Dairy Products Subgroups Consumption on the Risk of Diabetes: A Systematic Review and Meta-Analysis	Dairy	Incidence of DM2	Also Children	No	No	Yes	No	2016	March	13	460421		RR	0.89	0.82	0.97										0
Aune	Dairy products and the risk of type 2 diabetes: a systematic review and dose-response meta-analysis of cohort studies	Dairy	Incidence of DM2	Adults 18+	No	No	Yes	No	2013	June	14	426055	26976	RR	0.89	0.82	0.96										0.42
Aune	Dairy products and the risk of type 2 diabetes: a systematic review and dose-response meta-analysis of cohort studies	Dairy	Incidence of DM2	Adults 18+	No	No	Yes	No	2013	June	12	426055	26976	RR				400	g	0.93	0.87	0.99	Yes	g	0	700	0.33
Fan	Dietary Protein Consumption and the Risk of Type 2 Diabetes: ADose-Response Meta-Analysis of Prospective Studies	Dairy	Incidence of DM2	Adults 18+	No	No	Yes	No	2019	March	15	211676	15358	RR	0.98	0.93	1.02										0.27
Fan	Dietary Protein Consumption and the Risk of Type 2 Diabetes: ADose-Response Meta-Analysis of Prospective Studies	Dairy	Incidence of DM2	Adults 18+	No	No	Yes	No	2019	March	7	211676	15358	RR				100	g	1.01	1	1.03	Yes	g	0	700	0.05
Gijsbers	Consumption of dairy foods and diabetes incidence: a dose-response meta-analysis of observational studies	Dairy	Incidence of DM2	Adults 18+	No	No	Yes	No	2015	April	16	489113		RR				200	g	0.97	0.95	1	Yes	g	0	700	0.66
Feng	Consumption of Dairy Products and the Risk of Overweight or Obesity, Hypertension, and Type 2 Diabetes Mellitus: A Dose–Response Meta-Analysis and Systematic Review of Cohort Studies	Dairy	Incidence of DM2	Adults 18+	No	No	Yes	No	2021	April	20	560852	36291	RR				200	g	0.97	0.95	0.99		g	0	1600	0.577
Tong	Dairy consumption and risk of type 2 diabetes mellitus: a meta-analysis of cohort studies	Dairy	Incidence of DM2	Adults 18+	No	No	Yes	No	2011	May	6			RR	0.86	0.79	0.92										0.3
Soedamah-Muthu	Dairy Consumption and Cardiometabolic Diseases: Systematic Review and Updated Meta-Analyses of Prospective Cohort Studies	Dairy	Incidence of DM2	Adults 18+	No	No	Yes	No	2018	July	22	579832	43118	RR	0.97	0.95	1	200	g								0.63
Tian	Dietary Protein Consumption and the Risk of Type 2 Diabetes: A Systematic Review and Meta-Analysis of Cohort Studies	Dairy	Incidence of DM2	Adults 18+	No	No	Yes	No	2017	July	11	282771	10381	RR	0.89	0.84	0.94										0.49
Fan	Dietary Protein Consumption and the Risk of Type 2 Diabetes: ADose-Response Meta-Analysis of Prospective Studies	Egg	Incidence of DM2	Adults 18+	No	No	Yes	No	2019	March	19	374891	20691	RR	1.1	1.03	1.16										0.7
Fan	Dietary Protein Consumption and the Risk of Type 2 Diabetes: ADose-Response Meta-Analysis of Prospective Studies	Egg	Incidence of DM2	Adults 18+	No	No	Yes	No	2019	March	19	374891	20691	RR				1	egg	1.01	0.99	1.03	Yes	g	0	60	0.54
Djoussé	Egg consumption and risk of type 2 diabetes: a meta-analysis of prospective studies	Eggs	Incidence of DM2	Adults 18+	No	No	Yes	No	2015	October	12	219979	8911	RR	1.09	0.99	1.2
Li	Egg consumption and risk of cardiovascular diseases and diabetes: A meta-analysis	Eggs	Incidence of DM2	Adults 18+	No	No	Yes	Yes	2012	December	7	64447	4649	RR	1.68	1.41	2										0.25
Schwingshackl	Food groups and risk of type 2 diabetes mellitus: a systematic review and meta-analysis of prospective studies	Eggs	Incidence of DM2	Adults 18+	No	No	Yes	Yes	2017	February	13	315358	17629	RR	1.08	0.95	1.22						Yes	g	0	60	0.69
Schwingshackl	Food groups and risk of type 2 diabetes mellitus: a systematic review and meta-analysis of prospective studies	Eggs	Incidence of DM2	Adults 18+	No	No	Yes	Yes	2017	February	13	315358	17629	RR				30	g	1.08	0.95	1.22	Yes	g	0	60	0.77
Shin	Egg consumption in relation to risk of cardiovascular disease and diabetes: a systematic review and meta-analysis	Eggs	Incidence of DM2	Adults 18+	No	No	Yes	No	2012	March	5	69297	4889	HR	1.42	1.09	1.86										0.54
Tamez	Egg consumption and risk of incident type 2 diabetes: a dose–response meta-analysis of prospective cohort studies	Eggs	Incidence of DM2	Adults 18+	No	No	Yes	No	2015	June	10	251213	12156	RR	1.13	1.04	1.22	1	egg
Tian	Dietary Protein Consumption and the Risk of Type 2 Diabetes: A Systematic Review and Meta-Analysis of Cohort Studies	Eggs	Incidence of DM2	Adults 18+	No	No	Yes	No	2017	July	5	67796	5281	RR	1.03	0.64	1.67										0.911
Fan	Dietary Protein Consumption and the Risk of Type 2 Diabetes: ADose-Response Meta-Analysis of Prospective Studies	Fish	Incidence of DM2	Adults 18+	No	No	Yes	No	2019	March	20	698894	43239	RR	1.08	1	1.18										0.77
Fan	Dietary Protein Consumption and the Risk of Type 2 Diabetes: ADose-Response Meta-Analysis of Prospective Studies	Fish	Incidence of DM2	Adults 18+	No	No	Yes	No	2019	March	8	698894	43239	RR				50	g	0.99	0.92	1.07	Yes	g	0	160	0.61
Schwingshackl	Food groups and risk of type 2 diabetes mellitus: a systematic review and meta-analysis of prospective studies	Fish	Incidence of DM2	Adults 18+	No	No	Yes	Yes	2017	February	16	637716	45029	RR	1.04	0.95	1.13						Yes	g	0	225	0.76
Schwingshackl	Food groups and risk of type 2 diabetes mellitus: a systematic review and meta-analysis of prospective studies	Fish	Incidence of DM2	Adults 18+	No	No	Yes	Yes	2017	February	15	582656	37645	RR				100	g	1.09	0.93	1.28	Yes	g	0	225	0.84
Tian	Dietary Protein Consumption and the Risk of Type 2 Diabetes: A Systematic Review and Meta-Analysis of Cohort Studies	Fish	Incidence of DM2	Adults 18+	No	No	Yes	No	2017	July	9	466166	21825	RR	1.03	0.89	1.17										0.8
Yang	Meat and fish intake and type 2 diabetes: Dose-response meta-analysis of prospective cohort studies	Fish	Incidence of DM2	Adults 18+	No	No	Yes	No	2019	January	20	682622	42084	RR	1.01	0.93	1.1										0.75
Yang	Meat and fish intake and type 2 diabetes: Dose-response meta-analysis of prospective cohort studies	Fish	Incidence of DM2	Adults 18+	No	No	Yes	No	2019	January	20	682622	42084	RR				50	g	1.03	0.98	1.09	Yes	g	0	175	0.81
Zhang	Fish and Marine Omega-3 Polyunsatured Fatty Acid Consumption and Incidence of Type 2 Diabetes: A Systematic Review and Meta-Analysis	Fish	Incidence of DM2	Adults 18+	No	No	Yes	No	2013	May	10	549955		RR	1.04	0.89	1.2										0.83
Zhou	Association of fish and n-3 fatty acid intake with the risk of type 2 diabetes: a meta-analysis of prospective studies	Fish	Incidence of DM2	Adults 18+	No	No	Yes	No	2011	July	9	367757		RR	1.15	0.975	1.346										0.79
Zhou	Association of fish and n-3 fatty acid intake with the risk of type 2 diabetes: a meta-analysis of prospective studies	Fish	Incidence of DM2	Adults 18+	No	No	Yes	No	2011	July	5	367294	18262	RR				105	g	1.042	1.026	1.058		g	0	420	0
Halvorsen	Fruit and vegetable consumption and the risk of type 2 diabetes: a systematic review and dose–response meta-analysis of prospective studies	Fruits	Incidence of DM2	Adults 15+	No	No	Yes	Yes	2020	October	20	1542306	81313	RR	0.93	0.9	0.97										0.093
Halvorsen	Fruit and vegetable consumption and the risk of type 2 diabetes: a systematic review and dose–response meta-analysis of prospective studies	Fruits	Incidence of DM2	Adults 15+	No	No	Yes	Yes	2020	October	19	1542306	81313	RR				200	g	0.96	0.92	1	Yes	g	0	600	0.684
Li	Fruit and vegetable intake and risk of type 2 diabetes mellitus: meta-analysis of prospective cohort studies	Fruits	Incidence of DM2	Adults 18+	No	No	Yes	Yes	2014	February	9	424677	22995	RR	0.93	0.88	0.99										0
Li	Fruit and vegetable intake and risk of type 2 diabetes mellitus: meta-analysis of prospective cohort studies	Fruits	Incidence of DM2	Adults 18+	No	No	Yes	Yes	2014	February	7	424677	22995	RR				106	g	0.94	0.89	1	Yes	serving/d	0	5	0
Li	Fruit intake decreases risk of incident type 2 diabetes: an updated meta-analysis	Fruits	Incidence of DM2	Adults 18+	No	No	Yes	Yes	2013	November	9	403259	27940	RR	0.92	0.86	0.97										0.376
Li	Fruit intake decreases risk of incident type 2 diabetes: an updated meta-analysis	Fruits	Incidence of DM2	Adults 18+	No	No	Yes	Yes	2013	November	9	403259	27940	RR				100	g				Yes	g	0	500
Schwingshackl	Food groups and risk of type 2 diabetes mellitus: a systematic review and meta-analysis of prospective studies	Fruits	Incidence of DM2	Adults 18+	No	No	Yes	Yes	2017	February	15	1060538	70968	RR	0.96	0.93	1						Yes	g	10	618	0.29
Schwingshackl	Food groups and risk of type 2 diabetes mellitus: a systematic review and meta-analysis of prospective studies	Fruits	Incidence of DM2	Adults 18+	No	No	Yes	Yes	2017	February	13	850985	53317	RR				100	g	0.98	0.97	1	Yes	g	0	618	0.21
Carter	Fruit and vegetable intake and incidence of type 2 diabetes mellitus: systematic review and meta-analysis	Fruits	Incidence of DM2	Adults 18+	No	No	Yes	No	2009	February	5	204654	8563	HR	0.93	0.83	1.01						No				0.52
Carter	Fruit and vegetable intake and incidence of type 2 diabetes mellitus: systematic review and meta-analysis	Fruits	Incidence of DM2	Adults 18+	No	No	Yes	No	2009	February	5	204654	8563	HR				106	g	0.93	0.83	1.05	No				0.53
Wu	Fruit and vegetable consumption and risk of type 2 diabetes mellitus: a dose-response meta-analysis of prospective cohort studies	Fruits	Incidence of DM2	Adults 18+	No	No	Yes	No	2014	June	9	391148	27998	RR				106	g	0.99	0.97	1	Yes	serving/day	0	4	0.18
Wang	Higher intake of fruits, vegetables or their fiber reduces the risk of type 2 diabetes: A meta-analysis	Fruits	Incidence of DM2	Adults 18+	No	No	Yes	No	2014	July	13	508578	33987	RR	0.91	0.87	0.96										0.11
Afshin	Consumption of nuts and legumes and risk of incident ischemic heart disease, stroke, and diabetes: a systematic review and meta-analysis	Legumes	Incidence of DM2	Adults 18+	Yes	No	Yes	No	2013	December	2	100179	2746	RR				100	g	0.78	0.5	1.24			0	500	0.96
Schwingshackl	Food groups and risk of type 2 diabetes mellitus: a systematic review and meta-analysis of prospective studies	Legumes	Incidence of DM2	Adults 18+	No	No	Yes	Yes	2017	February	10	536860	29223	RR	0.96	0.87	1.05						Yes	g	0	190	0.85
Schwingshackl	Food groups and risk of type 2 diabetes mellitus: a systematic review and meta-analysis of prospective studies	Legumes	Incidence of DM2	Adults 18+	No	No	Yes	Yes	2017	February	10	536860	29223	RR				50	g	1	0.92	1.09	Yes	g	0	190	0.87
Tang	Legume and soy intake and risk of type 2 diabetes: a systematic review and meta-analysis of prospective cohort studies	Legumes	Incidence of DM2	Adults 18+	No	No	Yes	No	2019	August	7	271709	11232	RR	0.95	0.79	1.14										0.85
Tang	Legume and soy intake and risk of type 2 diabetes: a systematic review and meta-analysis of prospective cohort studies	Legumes	Incidence of DM2	Adults 18+	No	No	Yes	No	2019	August	7	271709	11232	RR				100	g	0.91	0.64	1.31		g	0	100
Thorisdottir	Legume consumption in adults and risk of cardiovascular disease and type 2 diabetes: a systematic review and meta-analysis	Legumes	Incidence of DM2	Adults 18+	No	No	Yes	No	2022	May	10			RR	0.9	0.77	1.06										0.88
Aune	Nut consumption and risk of cardiovascular disease, total cancer, all-cause and cause-specific mortality: a systematic review and dose-response meta-analysis of prospective studies	Nuts	Incidence of DM2	Adults 15+	No	No	Yes	Yes	2016	July	4	193928	800	RR	0.68	0.52	0.9										0
Aune	Nut consumption and risk of cardiovascular disease, total cancer, all-cause and cause-specific mortality: a systematic review and dose-response meta-analysis of prospective studies	Nuts	Incidence of DM2	Adults 15+	No	No	Yes	Yes	2016	July	4	193928	800	RR				28	g	0.61	0.43	0.88	Yes	g	0	25	0
Afshin	Consumption of nuts and legumes and risk of incident ischemic heart disease, stroke, and diabetes: a systematic review and meta-analysis	Nuts	Incidence of DM2	Adults 18+	Yes	No	Yes	No	2013	December	6	230216	13308	RR				28.4	g	0.87	0.81	0.94			0	200	0.22
Arnesen	Nuts and seeds consumption and risk of cardiovascular disease, type 2 diabetes and their risk factors: a systematic review and meta-analysis	Nuts	Incidence of DM2	Adults 18+	No	No	Yes	Yes	2021	September	5	211091	24389	RR	0.95	0.75	1.21										0.8225
Arnesen	Nuts and seeds consumption and risk of cardiovascular disease, type 2 diabetes and their risk factors: a systematic review and meta-analysis	Nuts	Incidence of DM2	Adults 18+	No	No	Yes	Yes	2012	September	5	211091	24389	RR									Yes	g	0	30
Becerra-Tomas	Nut consumption and type 2 diabetes risk: a systematic review and meta-analysis of observational studies	Nuts	Incidence of DM2	Adults 18+	No	No	Yes	Yes	2020	August	4	194168	12878	RR	1.04	0.94	1.15										0.598
Becerra-Tomas	Nut consumption and type 2 diabetes risk: a systematic review and meta-analysis of observational studies	Nuts	Incidence of DM2	Adults 18+	No	No	Yes	Yes	2020	August	4	194168	12878	RR				28	g	1.03	0.93	1.13					0.598
Guo	Meta-analysis of prospective studies on the effects of nut consumption on hypertension and type 2 diabetes mellitus	Nuts	Incidence of DM2	Adults 18+	No	No	Yes	No	2013	July	6	263663	11580	RR	0.98	0.84	1.15										0.68
Guo	Meta-analysis of prospective studies on the effects of nut consumption on hypertension and type 2 diabetes mellitus	Nuts	Incidence of DM2	Adults 18+	No	No	Yes	No	2013	July	6	263663	11580	RR						0.96	0.89	1.04			0	5 serving/wk	0.68
Luo	Nut consumption and risk of type 2 diabetes, cardiovascular disease, and all-cause mortality: a systematic review and meta-analysis	Nuts	Incidence of DM2	Adults 18+	No	No	Yes	No	2013	March	4	2918625	12878	RR	1	0.84	1.19	28	g								0.67
Luo	Nut consumption and risk of type 2 diabetes, cardiovascular disease, and all-cause mortality: a systematic review and meta-analysis	Nuts	Incidence of DM2	Adults 18+	No	No	Yes	No	2013	March	2	2763915	9219	RR				28	g	0.88	0.84	0.92					0
Schwingshackl	Food groups and risk of type 2 diabetes mellitus: a systematic review and meta-analysis of prospective studies	Nuts	Incidence of DM2	Adults 18+	No	No	Yes	Yes	2017	February	8	313847	27016	RR	0.95	0.85	1.05						Yes	g	0	27	0.67
Schwingshackl	Food groups and risk of type 2 diabetes mellitus: a systematic review and meta-analysis of prospective studies	Nuts	Incidence of DM2	Adults 18+	No	No	Yes	Yes	2017	February	7	297012	15470	RR				28	g	0.89	0.71	1.12	Yes	g	0	30	0.77
Zhou	Nut consumption in relation to cardiovascular disease risk and type 2 diabetes: a systematic review and meta-analysis of prospective studies	Nuts	Incidence of DM2	Adults 18+	No	No	Yes	No	2013	October	6	342213	14400	RR	0.92	0.78	1.09										0.787
Zhou	Nut consumption in relation to cardiovascular disease risk and type 2 diabetes: a systematic review and meta-analysis of prospective studies	Nuts	Incidence of DM2	Adults 18+	No	No	Yes	No	2013	October	6	342213	14400	RR				28	g	0.8	0.57	1.14	No				0.871
Aune	Meat consumption and the risk of type 2 diabetes: a systematic review and meta-analysis of cohort studies	Processed meat	Incidence of DM2	Adults 18+	No	No	Yes	No	2008	December	9	380606	9999	RR	1.41	1.25	1.6										0.37
Aune	Meat consumption and the risk of type 2 diabetes: a systematic review and meta-analysis of cohort studies	Processed meat	Incidence of DM2	Adults 18+	No	No	Yes	No	2008	December	8	380606	9999	RR				50	g	1.57	1.28	1.93	No				0.68
Fan	Dietary Protein Consumption and the Risk of Type 2 Diabetes: ADose-Response Meta-Analysis of Prospective Studies	Processed meat	Incidence of DM2	Adults 18+	No	No	Yes	No	2019	March	22	731269	45250	RR	1.25	1.15	1.35										0.77
Fan	Dietary Protein Consumption and the Risk of Type 2 Diabetes: ADose-Response Meta-Analysis of Prospective Studies	Processed meat	Incidence of DM2	Adults 18+	No	No	Yes	No	2019	March	16	731269	45250	RR				50	g	1.41	1.24	1.6	Yes	g	0	150	0.86
Micha	Red and Processed Meat Consumption and Risk of Incident Coronary Heart Disease, Stroke, and Diabetes Mellitus	Processed meat	Incidence of DM2	Adults 15+	No	No	Yes	Yes	2009	March	7	1218380	10797	RR	1.19	1.11	1.27
Schwingshackl	Food groups and risk of type 2 diabetes mellitus: a systematic review and meta-analysis of prospective studies	Processed meat	Incidence of DM2	Adults 18+	No	No	Yes	Yes	2017	February	14	550342	43781	RR	1.27	1.2	1.35						Yes	g	0	142	0.55
Schwingshackl	Food groups and risk of type 2 diabetes mellitus: a systematic review and meta-analysis of prospective studies	Processed meat	Incidence of DM2	Adults 18+	No	No	Yes	Yes	2017	February	14	550342	43781	RR				50	g	1.37	1.22	1.55	Yes	g	0	142	0.88
Shi	Red meat consumption, cardiovascular diseases, and diabetes: a systematic review and meta-analysis	Processed meat	Incidence of DM2	Adults 18+	No	No	Yes	No	2022	June	20	1187449		HR				50	g	1.44	1.27	1.63	No				0.91
Tian	Dietary Protein Consumption and the Risk of Type 2 Diabetes: A Systematic Review and Meta-Analysis of Cohort Studies	Processed meat	Incidence of DM2	Adults 18+	No	No	Yes	No	2017	July	11	408212	11990	RR	1.39	1.29	1.49										0.493
Yang	Meat and fish intake and type 2 diabetes: Dose-response meta-analysis of prospective cohort studies	Processed meat	Incidence of DM2	Adults 18+	No	No	Yes	No	2019	January	17	663144	49086	RR	1.25	1.13	1.37										0.92
Yang	Meat and fish intake and type 2 diabetes: Dose-response meta-analysis of prospective cohort studies	Processed meat	Incidence of DM2	Adults 18+	No	No	Yes	No	2019	January	17	663144	49086	RR				50	g	1.46	1.26	1.69	Yes	g	0	140	0.93
Zhang	Processed and Unprocessed Red Meat Consumption and Risk for Type 2 Diabetes Mellitus: An Updated Meta-Analysis of Cohort Studies	Processed meat	Incidence of DM2	Adults 18+	No	No	Yes	No	2021	January	7	465995		RR	1.27	1.15	1.4										0.81
Aune	Meat consumption and the risk of type 2 diabetes: a systematic review and meta-analysis of cohort studies	Red meat	Incidence of DM2	Adults 18+	No	No	Yes	No	2008	December	12	433070	12226	RR	1.21	1.07	1.38										0.36
Aune	Meat consumption and the risk of type 2 diabetes: a systematic review and meta-analysis of cohort studies	Red meat	Incidence of DM2	Adults 18+	No	No	Yes	No	2008	December	9	433070	12226	RR				120	g	1.2	1.04	1.38	No				0.68
Fan	Dietary Protein Consumption and the Risk of Type 2 Diabetes: ADose-Response Meta-Analysis of Prospective Studies	Red meat	Incidence of DM2	Adults 18+	No	No	Yes	No	2019	March	18	657454	48400	RR	1.22	1.14	1.29										0.6
Fan	Dietary Protein Consumption and the Risk of Type 2 Diabetes: ADose-Response Meta-Analysis of Prospective Studies	Red meat	Incidence of DM2	Adults 18+	No	No	Yes	No	2019	March	16	657454	48400	RR				50	g	1.11	1.06	1.16	Yes	g	0	180	0.76
Micha	Red and Processed Meat Consumption and Risk of Incident Coronary Heart Disease, Stroke, and Diabetes Mellitus	Red meat	Incidence of DM2	Adults 15+	No	No	Yes	Yes	2009	March	7	1218380	10797	RR	1.16	0.92	1.46
Schwingshackl	Food groups and risk of type 2 diabetes mellitus: a systematic review and meta-analysis of prospective studies	Red meat	Incidence of DM2	Adults 18+	No	No	Yes	Yes	2017	February	15	586040	45702	RR	1.21	1.13	1.3						Yes	g	0	207	0.65
Schwingshackl	Food groups and risk of type 2 diabetes mellitus: a systematic review and meta-analysis of prospective studies	Red meat	Incidence of DM2	Adults 18+	No	No	Yes	Yes	2017	February	14	550342	43781	RR				100	g	1.17	1.08	1.26	Yes	g	0	207	0.83
Shi	Red meat consumption, cardiovascular diseases, and diabetes: a systematic review and meta-analysis	Red meat	Incidence of DM2	Adults 18+	No	No	Yes	No	2022	June	23	1650241		HR				100	g	1.27	1.16	1.39	No				0.88
Tian	Dietary Protein Consumption and the Risk of Type 2 Diabetes: A Systematic Review and Meta-Analysis of Cohort Studies	Red meat	Incidence of DM2	Adults 18+	No	No	Yes	No	2017	July	11	408212	11990	RR	1.22	1.09	1.36										0.51
Yang	Meat and fish intake and type 2 diabetes: Dose-response meta-analysis of prospective cohort studies	Red meat	Incidence of DM2	Adults 18+	No	No	Yes	No	2019	January	17	663144	49086	RR	1.22	1.16	1.28										0.5
Yang	Meat and fish intake and type 2 diabetes: Dose-response meta-analysis of prospective cohort studies	Red meat	Incidence of DM2	Adults 18+	No	No	Yes	No	2019	January	17	663144	49086	RR				100	g	1.31	1.19	1.45	Yes	g	0	140	0.76
Zhang	Processed and Unprocessed Red Meat Consumption and Risk for Type 2 Diabetes Mellitus: An Updated Meta-Analysis of Cohort Studies	red meat	Incidence of DM2	Adults 18+	No	No	Yes	No	2021	January	14	674345		RR	1.15	1.08	1.23										0.68
Aune	Whole grain and refined grain consumption and the risk of type 2 diabetes: a systematic review and dose-response meta-analysis of cohort studies	Refined grains	Incidence of DM2	Adults 18+	No	No	Yes	No	2013	June	6	258078	9545	RR	0.94	0.82	1.09										0.64
Aune	Whole grain and refined grain consumption and the risk of type 2 diabetes: a systematic review and dose-response meta-analysis of cohort studies	Refined grains	Incidence of DM2	Adults 18+	No	No	Yes	No	2013	June	6	258078	9545	RR				Per 3 serving		0.95	0.88	1.04	Yes	serving/day	0	7	0.53
Schwingshackl	Food groups and risk of type 2 diabetes mellitus: a systematic review and meta-analysis of prospective studies	Refined grains	Incidence of DM2	Adults 18+	No	No	Yes	Yes	2017	February	14	599772	22559	RR	1.01	0.92	1.1						Yes	g	0	700	0.54
Schwingshackl	Food groups and risk of type 2 diabetes mellitus: a systematic review and meta-analysis of prospective studies	Refined grains	Incidence of DM2	Adults 18+	No	No	Yes	Yes	2017	February	14	599772	22559	RR				30	g	1.01	0.99	1.03	Yes	g	0	700	0.59
Santos	Sugar sweetened beverages intake and risk of obesity and cardiometabolic diseases in longitudinal studies: A systematic review and meta-analysis with 1.5 million individuals	Sugar Sweetened Beverages	Incidence of DM2	Adults 18+	No	No	Yes	No	2021	December	26			RR	1.2	1.13	1.28										0.7
Yang	Association between sugar-sweetened beverages and type 2 diabetes: A meta-analysis	Sugar Sweetened Beverages	Incidence of DM2	Adults 18+	No	No	Yes	No	2014	July	8	286697	29264	RR	1.3	1.21	1.39										0.13
Greenwood	Association between sugar-sweetened and artificially sweetened soft drinks and type 2 diabetes: systematic review and dose-response meta-analysis of prospective studies	Sugar Sweetened Beverages	Incidence of DM2	Adults 18+	No	No	Yes	No	2013	June	6	295223	26092	RR				330	ml	1.2	1.12	1.29	Yes	ml	0	1000	0.8
Imamura	Consumption of sugar sweetened beverages, artificially sweetened beverages, and fruit juice and incidence of type 2 diabetes: systematic review, meta-analysis, and estimation of population attributable fraction	Sugar Sweetened Beverages	Incidence of DM2	Adults 18+	No	No	Yes	No	2014	February	17	464937	38253	RR				250	ml	1.25	1.14	1.37	Yes				0.89
Li	Consumption of sugar sweetened beverages, artificially sweetened beverages and fruit juices and risk of type 2 diabetes, hypertension, cardiovascular disease, and mortality: A meta-analysis	Sugar Sweetened Beverages	Incidence of DM2	Adults 18+	No	No	Yes	No	2022	December	17	566178	30666	RR	1.27	1.17	1.38										0.692
Li	Consumption of sugar sweetened beverages, artificially sweetened beverages and fruit juices and risk of type 2 diabetes, hypertension, cardiovascular disease, and mortality: A meta-analysis	Sugar Sweetened Beverages	Incidence of DM2	Adults 18+	No	No	Yes	No	2022	December	17	566178	30666	RR				250	ml	1.2	1.15	1.25
Meng	Sugar- and Artificially Sweetened Beverages Consumption Linked to Type 2 Diabetes, Cardiovascular Diseases, and All-Cause Mortality: A Systematic Review and Dose-Response Meta-Analysis of Prospective Cohort Studies	Sugar Sweetened Beverages	Incidence of DM2	Adults 18+	No	No	Yes	Yes	2020	June	17	645658	30894	RR	1.29	1.23	1.34										0.299
Meng	Sugar- and Artificially Sweetened Beverages Consumption Linked to Type 2 Diabetes, Cardiovascular Diseases, and All-Cause Mortality: A Systematic Review and Dose-Response Meta-Analysis of Prospective Cohort Studies	Sugar Sweetened Beverages	Incidence of DM2	Adults 18+	No	No	Yes	Yes	2020	June	13	445040	15768	RR				1 serving/day		1.27	1.15	1.41	No	serving/week	0	20	0.808
Qin	Sugar and artificially sweetened beverages and risk of obesity, type 2 diabetes mellitus, hypertension, and all-cause mortality: a dose-response meta-analysis of prospective cohort studies	Sugar Sweetened Beverages	Incidence of DM2	Adults 18+	No	No	Yes	No	2019	September	18	1010392	34788	RR	1.27	1.18	1.36										0.8
Qin	Sugar and artificially sweetened beverages and risk of obesity, type 2 diabetes mellitus, hypertension, and all-cause mortality: a dose-response meta-analysis of prospective cohort studies	Sugar Sweetened Beverages	Incidence of DM2	Adults 18+	No	No	Yes	No	2019	September	19	1010392	34788	RR				250	ml	1.19	1.13	1.25	Yes	ml	0	1800	0.824
Schwingshackl	Food groups and risk of type 2 diabetes mellitus: a systematic review and meta-analysis of prospective studies	Sugar Sweetened Beverages	Incidence of DM2	Adults 18+	No	No	Yes	Yes	2017	February	10	352937	30887	RR	1.3	1.2	1.4						Yes	g	0	748	0.34
Schwingshackl	Food groups and risk of type 2 diabetes mellitus: a systematic review and meta-analysis of prospective studies	Sugar Sweetened Beverages	Incidence of DM2	Adults 18+	No	No	Yes	Yes	2017	February	10	352937	30887	RR				250	ml	1.21	1.12	1.31	Yes	ml	0	748	0.78
Wang	Association between sugar-sweetened beverages and type 2 diabetes: A meta-analysis	Sugar Sweetened Beverages	Incidence of DM2	Adults 18+	No	No	Yes	Yes	2014	July	8	286697	29264	RR	1.3	1.21	1.39										0.129
Halvorsen	Fruit and vegetable consumption and the risk of type 2 diabetes: a systematic review and dose–response meta-analysis of prospective studies	Vegetables	Incidence of DM2	Adults 18+	No	No	Yes	Yes	2020	October	17	983953	52959	RR	0.95	0.88	1.02										0.604
Halvorsen	Fruit and vegetable consumption and the risk of type 2 diabetes: a systematic review and dose–response meta-analysis of prospective studies	Vegetables	Incidence of DM2	Adults 18+	No	No	Yes	Yes	2020	October	17	983953	52959	RR				200	g	0.97	0.94	1.01	Yes	g	0	700	0.392
Li	Fruit and vegetable intake and risk of type 2 diabetes mellitus: meta-analysis of prospective cohort studies	Vegetables	Incidence of DM2	Adults 18+	No	No	Yes	Yes	2014	February	8	290927	20933	RR	0.9	0.8	1.01										0.665
Li	Fruit and vegetable intake and risk of type 2 diabetes mellitus: meta-analysis of prospective cohort studies	Vegetables	Incidence of DM2	Adults 18+	No	No	Yes	Yes	2014	February	5	290927	20933	RR				106	g	0.98	0.89	1.08					0.458
Schwingshackl	Food groups and risk of type 2 diabetes mellitus: a systematic review and meta-analysis of prospective studies	Vegetables	Incidence of DM2	Adults 18+	No	No	Yes	Yes	2017	February	13	944502	63299	RR	0.95	0.89	1.01						Yes	g	20.56	636	0.59
Schwingshackl	Food groups and risk of type 2 diabetes mellitus: a systematic review and meta-analysis of prospective studies	Vegetables	Incidence of DM2	Adults 18+	No	No	Yes	Yes	2017	February	11	734949	45648	RR				100	g	0.98	0.96	1	Yes	g	0	636	0.62
Carter	Fruit and vegetable intake and incidence of type 2 diabetes mellitus: systematic review and meta-analysis	Vegtables	Incidence of DM2	Adults 18+	No	No	Yes	No	2009	February	5	204654	8563	HR	0.91	0.76	1.09						No				0.78
Carter	Fruit and vegetable intake and incidence of type 2 diabetes mellitus: systematic review and meta-analysis	Vegtables	Incidence of DM2	Adults 18+	No	No	Yes	No	2009	February	5	204654	8563	HR				106	g	0.91	0.76	1.1	No				0.78
Wu	Fruit and vegetable consumption and risk of type 2 diabetes mellitus: a dose-response meta-analysis of prospective cohort studies	Vegtables	Incidence of DM2	Adults 18+	No	No	Yes	No	2014	June	7	275112	20329	RR				106	g	0.98	0.95	1.01	Yes	serving/day	0	7	0.78
Wang	Higher intake of fruits, vegetables or their fiber reduces the risk of type 2 diabetes: A meta-analysis	Vegtables	Incidence of DM2	Adults 18+	No	No	Yes	No	2014	July	15			RR	0.91	0.82	1.01										0.57
Fan	Dietary Protein Consumption and the Risk of Type 2 Diabetes: ADose-Response Meta-Analysis of Prospective Studies	White meat	Incidence of DM2	Adults 18+	No	No	Yes	No	2019	March	12	432947	32812	RR	1.04	1	1.08										0.18
Fan	Dietary Protein Consumption and the Risk of Type 2 Diabetes: ADose-Response Meta-Analysis of Prospective Studies	White meat	Incidence of DM2	Adults 18+	No	No	Yes	No	2019	March	8	432947	32812	RR				50	g	1.02	0.98	1.07	Yes	g	0	100	0
Ramel	White meat consumption and risk of cardiovascular disease and type 2 diabetes: a systematic review and meta-analysis	White meat	Incidence of DM2	Adults 18+	Yes	No	Yes	No	2021	October	7	1241230		RR	0.98	0.87	1.11										0.82
Yang	Meat and fish intake and type 2 diabetes: Dose-response meta-analysis of prospective cohort studies	White meat	Incidence of DM2	Adults 18+	No	No	Yes	No	2019	January	11	411276	32983	RR	1	0.93	1.07										0.68
Yang	Meat and fish intake and type 2 diabetes: Dose-response meta-analysis of prospective cohort studies	White meat	Incidence of DM2	Adults 18+	No	No	Yes	No	2019	January	11	411276	32983	RR				50	g	1.04	1	1.09	Yes	g	0	80	0
Aune	Whole grain consumption and risk of cardiovascular disease, cancer, and all cause and cause specific mortality: systematic review and dose-response meta-analysis of prospective studies	Whole grains	Incidence of DM2	Adults 18+	No	No	Yes	No	2016	April	4	632849	808	RR	0.64	0.42	0.98										0.64
Aune	Whole grain consumption and risk of cardiovascular disease, cancer, and all cause and cause specific mortality: systematic review and dose-response meta-analysis of prospective studies	Whole grains	Incidence of DM2	Adults 18+	No	No	Yes	No	2016	April	4	632849	808	RR				90	g	0.49	0.23	1.05		g	0	250	0.85
Aune	Whole grain and refined grain consumption and the risk of type 2 diabetes: a systematic review and dose-response meta-analysis of cohort studies	Whole grains	Incidence of DM2	Adults 18+	No	No	Yes	No	2013	June	10	385868	19829	RR	0.74	0.71	0.78										0
Aune	Whole grain and refined grain consumption and the risk of type 2 diabetes: a systematic review and dose-response meta-analysis of cohort studies	Whole grains	Incidence of DM2	Adults 18+	No	No	Yes	No	2013	June	10	385868	19829	RR				Per 3 serving		0.68	0.58	0.81	Yes	serving/day	0	5	0.82
Ghanbari-Gohari	Consumption of whole grains and risk of type 2 diabetes: A comprehensive systematic review and dose-response meta-analysis of prospective cohort studies	Whole grains	Incidence of DM2	Adults 18+	No	No	Yes	Yes	2021	October	11	436282	37249	RR	0.79	0.73	0.85										0.77
Ghanbari-Gohari	Consumption of whole grains and risk of type 2 diabetes: A comprehensive systematic review and dose-response meta-analysis of prospective cohort studies	Whole grains	Incidence of DM2	Adults 18+	No	No	Yes	Yes	2021	October	9	436282	37249	RR				50	g	0.77	0.69	0.87	Yes	g	0	150	0.94
Schwingshackl	Food groups and risk of type 2 diabetes mellitus: a systematic review and meta-analysis of prospective studies	Whole grains	Incidence of DM2	Adults 18+	No	No	Yes	Yes	2017	February	13	514663	29633	RR	0.77	0.71	0.84						Yes	g	0	302	0.86
Schwingshackl	Food groups and risk of type 2 diabetes mellitus: a systematic review and meta-analysis of prospective studies	Whole grains	Incidence of DM2	Adults 18+	No	No	Yes	Yes	2017	February	12	459603	22267	RR				30	g	0.87	0.82	0.93	Yes	g	0	100	0.91
Barbaresko	Dietary Factors and All-Cause Mortality in Individuals With Type 2 Diabetes: A Systematic Review and Meta-analysis of Prospective Observational Studies	Dairy	Diabetes Mortality	Adults 18+	No	No	Yes	No	2022	June	4	14493	1913	RR				50	g	1	0.99	1.02	No				0
Barbaresko	Dietary Factors and All-Cause Mortality in Individuals With Type 2 Diabetes: A Systematic Review and Meta-analysis of Prospective Observational Studies	Eggs	Diabetes Mortality	Adults 18+	No	No	Yes	No	2022	June	7	64545	3087	RR				10	g	1.05	1.02	1.07	No				0.56
Barbaresko	Dietary Factors and All-Cause Mortality in Individuals With Type 2 Diabetes: A Systematic Review and Meta-analysis of Prospective Observational Studies	Fish	Diabetes Mortality	Adults 18+	No	No	Yes	No	2022	June	6	24854	3835	RR				100	g	0.95	0.92	0.99	No				0
Jayedi	Fish consumption and the risk of cardiovascular disease and mortality in patients with type 2 diabetes: a dose-response meta-analysis of prospective cohort studies	Fish	Diabetes Mortality	Adults 18+	No	No	Yes	Yes	2019	June	8	57077		RR	0.86	0.76	0.96										0.5
Barbaresko	Dietary Factors and All-Cause Mortality in Individuals With Type 2 Diabetes: A Systematic Review and Meta-analysis of Prospective Observational Studies	Fruits	Diabetes Mortality	Adults 18+	No	No	Yes	No	2022	June	4	65164	6613	RR				100	g	0.82	0.73	0.92	No				0.68
Barbaresko	Dietary Factors and All-Cause Mortality in Individuals With Type 2 Diabetes: A Systematic Review and Meta-analysis of Prospective Observational Studies	Meat	Diabetes Mortality	Adults 18+	No	No	Yes	No	2022	June	3	13610	1426	RR				50	g	1.03	0.91	1.15	No				0
Zeraatkar	Effect of Lower Versus Higher Red Meat Intake on Cardiometabolic and Cancer Outcomes	Red meat	Diabetes Mortality	Adults 18+	Yes	No	No	No	2019	April	1	48835		HR	0.96	0.9	1.03
Barbaresko	Dietary Factors and All-Cause Mortality in Individuals With Type 2 Diabetes: A Systematic Review and Meta-analysis of Prospective Observational Studies	Nuts	Diabetes Mortality	Adults 18+	No	No	Yes	No	2022	June	2	22601	6512	RR				1	g	0.96	0.92	1.01	No				0.84
Barbaresko	Dietary Factors and All-Cause Mortality in Individuals With Type 2 Diabetes: A Systematic Review and Meta-analysis of Prospective Observational Studies	Vegetables	Diabetes Mortality	Adults 18+	No	No	Yes	No	2022	June	2	16662	1862	RR				100	g	0.88	0.82	0.94	No				0
Barbaresko	Dietary Factors and All-Cause Mortality in Individuals With Type 2 Diabetes: A Systematic Review and Meta-analysis of Prospective Observational Studies	Whole grains	Diabetes Mortality	Adults 18+	No	No	Yes	No	2022	June	2	14035	1368	RR				20	g	0.84	0.71	0.99	No				0
Li	Consumption of whole grains in relation to mortality from all causes, cardiovascular disease, and diabetes: Dose-response meta-analysis of prospective cohort studies	Whole grains	Diabetes Mortality	Adults 16+	No	No	Yes	No	2015	November	2	487451	465	RR				30	g	0.91	0.76	1.11	No				0.84
Chen	Dairy products consumption and metabolic syndrome in adults: systematic review and meta-analysis of observational studies	Dairy	Incidence of MetS	Adults 18+	No	No	Yes	Yes	2014	December	7	24217		RR	0.86	0.79	0.92						No				0
Chen	Dairy products consumption and metabolic syndrome in adults: systematic review and meta-analysis of observational studies	Dairy	Incidence of MetS	Adults 18+	No	No	Yes	Yes	2014	December	5	19897		RR				200	g	0.94	0.9	0.98	Yes	serving/day	0	6
Kim	Dairy consumption and risk of metabolic syndrome: a meta-analysis	Dairy	Incidence of MetS	Adults 18+	No	No	Yes	No	2015	March	8	31944	6870	RR	0.85	0.73	0.98										0.43
Kim	Dairy consumption and risk of metabolic syndrome: a meta-analysis	Dairy	Incidence of MetS	Adults 18+	No	No	Yes	No	2015	March	4	31944	6870	RR				200	g	0.88	0.82	0.95	No				0.55
Lee	Dairy food consumption is associated with a lower risk of the metabolic syndrome and its components: a systematic review and meta-analysis	Milk	Incidence of MetS	Adults 18+	No	No	Yes	No	2016	June	3	9259	2227	RR				200	g	0.88	0.8	0.97	No				0.44
Mena-Sanchez	Dairy Product Consumption in the Prevention of Metabolic Syndrome: A Systematic Review and Meta-Analysis of Prospective Cohort Studies	Milk	Incidence of MetS	Adults 18+	No	No	Yes	No	2017	November	5	15657		RR	0.79	0.64	0.97										0.66
Mena-Sanchez	Dairy Product Consumption in the Prevention of Metabolic Syndrome: A Systematic Review and Meta-Analysis of Prospective Cohort Studies	Milk	Incidence of MetS	Adults 18+	No	No	Yes	No	2017	November	3	7529		RR				200	g						0	400
Ding	Relationship between Egg Consumption and Metabolic Syndrome. A Meta-Analysis of Observational Studies	Egg	Incidence of MetS	Adults 18+	No	No	Yes	No	2021	December	4		15824	RR	0.99	0.77	1.26						No				0.53
Karimi	A systematic review and meta-analysis of the association between fish consumption and risk of metabolic syndrome	Fish	Incidence of MetS	Adults 18+	No	No	Yes	Yes	2019	August	5	23647		OR				100	g	0.8	0.66	0.96	Yes	g	0	800	0.501
Seok	Fish Consumption, Long-Chain Omega-3 Polyunsaturated Fatty Acid Intake and Risk of Metabolic Syndrome: A Meta-Analysis	Fish	Incidence of MetS	Adults 18+	No	No	Yes	No	2014	December	2	7860	1671	RR	0.71	0.58	0.87										0.61
Seok	Fish Consumption, Long-Chain Omega-3 Polyunsaturated Fatty Acid Intake and Risk of Metabolic Syndrome: A Meta-Analysis	Fish	Incidence of MetS	Adults 18+	No	No	Yes	No	2014	December	2	7860	1671	RR				14.28	g	0.94	0.9	0.98					0.663
Lee	Fruit and vegetable consumption and risk of the metabolic syndrome: a meta-analysis	Fruits	Incidence of MetS	Adults 18+	No	No	Yes	No	2018	October	2	8867		OR				100	g	1	0.96	0.99	Yes	g	0	550	0
Zhang	Associations of vegetable and fruit consumption with metabolic syndrome. A meta-analysis of observational studies	Fruits	Incidence of MetS	Adults 18+	No	No	Yes	Yes	2017	September	2		115727	RR	0.81	0.75	0.88										0.616
Jiang	Relationship between legume consumption and metabolic syndrome: A systematic review and meta-analysis of observational studies	Legumes	Incidence of MetS	Adults 18+	No	No	Yes	No	2019	June	8	5643	1570	OR	0.93	0.77	1.14										0.74
Li	Nut consumption and risk of metabolic syndrome and overweight/obesity: a meta-analysis of prospective cohort studies and randomized trials	Nuts	Incidence of MetS	Adults 18+	No	No	Yes	No	2017	December	3	20666	4625	RR				30	g	0.96	0.92	0.99	No				0
Zhang	Relationship Between Nut Consumption and Metabolic Syndrome: A Meta-Analysis of Observational Studies	Nuts	Incidence of MetS	Adults 18+	No	No	Yes	No	2018	November	5	89224		RR	0.82	0.68	0.99										0.72
Guo	Association of Red Meat and Poultry Consumption With the Risk of Metabolic Syndrome: A Meta-Analysis of Prospective Cohort Studies	Processed meat	Incidence of MetS	Adults 18+	No	No	Yes	No	2021	March	4	5959		RR	1.48	1.11	1.97										0.64
Guo	Association of Red Meat and Poultry Consumption With the Risk of Metabolic Syndrome: A Meta-Analysis of Prospective Cohort Studies	Red meat	Incidence of MetS	Adults 18+	No	No	Yes	No	2021	March	3	5535		RR	1.32	1.14	1.54										0.54
Guo	Associations of Whole Grain and Refined Grain Consumption With Metabolic Syndrome. A Meta-Analysis of Observational Studies	Refined grains	Incidence of MetS	Adults 18+	No	No	Yes	No	2021	March	7	23985		RR	1.1	0.86	1.4										0.75
Muñoz-Cabrejas	Association between Sugar-Sweetened Beverage Consumption and the Risk of the Metabolic Syndrome: A Systematic Review and Meta-Analysis	SSB	Incidence of MetS	Adults 18+	No	No	Yes	No	2022	June	5	28932		OR	1.18	1.06	1.32										0.7
Narain	Soft drink intake and the risk of metabolic syndrome: A systematic review and meta-analysis	SSB	Incidence of MetS	Adults 18+	No	No	Yes	No	2015	November	2	15553		RR	1.22	0.86	1.72										0.53
Zhang	Dose-response association between sugar- and artificially sweetened beverage consumption and the risk of metabolic syndrome: a meta-analysis of population-based epidemiological studies	SSB	Incidence of MetS	Adults 18+	No	No	Yes	No	2014	November	9			RR	1.15	1.07	1.24						Yes	ml	0	1100	0.07
Zhang	Dose-response association between sugar- and artificially sweetened beverage consumption and the risk of metabolic syndrome: a meta-analysis of population-based epidemiological studies	SSB	Incidence of MetS	Adults 18+	No	No	Yes	No	2014	November	6			RR				250	ml	1.25	1.03	1.53	Yes	ml	0	1100	0.7
Zhang	Dose-response association between sugar- and artificially sweetened beverage consumption and the risk of metabolic syndrome: a meta-analysis of population-based epidemiological studies	SSB	Incidence of MetS	Adults 18+	No	No	No	Yes	2014	November	1			RR	1.39	1.08	1.8						Yes	ml	0	1100	N/A
Zhang	Dose-response association between sugar- and artificially sweetened beverage consumption and the risk of metabolic syndrome: a meta-analysis of population-based epidemiological studies	SSB	Incidence of MetS	Adults 18+	No	No	No	Yes	2014	November	1			RR				250	ml	1.22	1.05	1.42	Yes	ml	0	1100	N/A
Lee	Fruit and vegetable consumption and risk of the metabolic syndrome: a meta-analysis	Vegetables	Incidence of MetS	Adults 18+	No	No	Yes	No	2018	October	2	8867		OR				100	g	0.76	0.27	1.26	Yes				0.54
Zhang	Associations of vegetable and fruit consumption with metabolic syndrome. A meta-analysis of observational studies	Vegetables	Incidence of MetS	Adults 18+	No	No	Yes	Yes	2017	September	3		115727	RR	0.89	0.85	0.93										0.301
Guo	Association of Red Meat and Poultry Consumption With the Risk of Metabolic Syndrome: A Meta-Analysis of Prospective Cohort Studies	White meat	Incidence of MetS	Adults 18+	No	No	Yes	No	2021	March	3	7270		RR	0.85	0.75	0.97										0
Guo	Associations of Whole Grain and Refined Grain Consumption With Metabolic Syndrome. A Meta-Analysis of Observational Studies	Whole grains	Incidence of MetS	Adults 18+	No	No	Yes	No	2021	March	4	24115		RR	0.91	0.74	1.12										0.65
Excluded during extractions
First author (last name)	Title	Reason of exclusion
Alvarez-Bueno, Celia	Effects of Milk and Dairy Product Consumption on Type 2 Diabetes: Overview of Systematic Reviews and Meta-Analyses	Umbrella review-Exclude
Brandt	Relationship of tree nut, peanut and peanut butter intake with total and cause-specific mortality: a cohort study and meta-analysis	Only Pubmed, specific regions.
Burch	Dietary intake by food group of individuals with type 2 diabetes mellitus: A systematic review	Exposure not relavant
Chanson-Rolle	Systematic Review and Meta-Analysis of Human Studies to Support a Quantitative Recommendation for Whole Grain Intake in Relation to Type 2 Diabetes	No RR/HR, Inverse associations
Esposito	Prevention of type 2 diabetes by dietary patterns: a systematic review of prospective studies and meta-analysis	Full text not available
Hamer	Intake of fruit, vegetables, and antioxidants and risk of type 2 diabetes: systematic review and meta-analysis	Combined risk for fruits and vegtables- suggest excluding
Haung	Total sugar, added sugar, fructose, and sucrose intake and all-cause, cardiovascular, and cancer mortality: A systematic review and dose-response meta-analysis of prospective cohort studies	DM not reported
Kim	Nuts and Cardio-Metabolic Disease: A Review of Meta-Analyses	Umbrella Review
Liu	Carbohydrate intake and risk of metabolic syndrome: A dose-response meta-analysis of observational studies	Macronutrients only
Malik	Sugar-sweetened beverages and risk of metabolic syndrome and type 2 diabetes: a meta-analysis	Only Medline
Mishali	Association between dairy intake and the risk of contracting type 2 diabetes and cardiovascular diseases: a systematic review and meta-analysis with subgroup analysis of men versus women	Only pubmed
Sanders	Red meat consumption and risk factors for type 2 diabetes: a systematic review and meta-analysis of randomized controlled trials	Outcome is not relavant
Semnani-Azad	Association of Major Food Sources of Fructose-Containing Sugars With Incident Metabolic Syndrome A Systematic Review and Meta-analysis	Include children
Shin	Effect of fruits and vegetables on metabolic syndrome: a systematic review and meta-analysis of randomized controlled trials	Changes in prevalance
Sonestedt	Does high sugar consumption exacerbate cardiometabolic risk factors and increase the risk of type 2 diabetes and cardiovascular disease?	Only Pubmed, RR or HR not reported. Exclude
Tian	Fruit and vegetable consumption and risk of the metabolic syndrome: a meta-analysis	Cross sectional
Wallin	Fish consumption, dietary long-chain n-3 fatty acids, and risk of type 2 diabetes: systematic review and meta-analysis of prospective studies	Exposure not relavant
Wallin	Egg consumption and risk of type 2 diabetes: a prospective study and dose-response meta-analysis	Only pubmed
Wang	Whole grain and cereal fiber intake and the risk of type 2 diabetes: a meta-analysis	Only pubmed
Xi	Intake of fruit juice and incidence of type 2 diabetes: a systematic review and meta-analysis	Suger-sweetened fruit juice
Ying	Effects of whole grains on glycemic control: a systematic review and dose-response meta-analysis of prospective cohort studies and randomized controlled trials	Mortality or incindence not reported-HbA1C and FG for discussion

## Sheet: Supplemantary Table 2 
	First Authour	Title	Main outcome	Item	PICO	Registration	Design argued	Search and database selection	Duplicate study selection	Duplicate extraction	Justify exclusion	PICO details	Bias/confounding	Funding	If meta-analysis, statistical methods	Bias - sensitivity	Bias (discussed/accounted)	Heterogeneity discussed	Publication bias	Conflicts of interest	AMSTAR-2 score
1	Aune	Whole grain consumption and risk of cardiovascular disease, cancer, and all cause and cause specific mortality: systematic review and dose-response meta-analysis of prospective studies	Diabetes Mortality	Whole grains	Yes	Partly	Yes	Yes	No	No	Yes	Yes	Yes	No	Yes	Yes	Yes	Yes	Yes	Yes	Moderate confidence
2	Barbaresko	Dietary Factors and All-Cause Mortality in Individuals With Type 2 Diabetes: A Systematic Review and Meta-analysis of Prospective Observational Studies	Diabetes Mortality	Fish	Yes	Yes	Yes	Yes	Yes	Yes	Yes	Yes	Yes	No	Yes	Yes	Yes	Yes	Yes	Yes	High confidence
3	Jayedi	Fish consumption and the risk of cardiovascular disease and mortality in patients with type 2 diabetes: a dose-response meta-analysis of prospective cohort studies	Diabetes Mortality	Fish	Yes	Partly	Yes	Yes	Yes	Yes	Partly	Yes	Yes	Yes	Yes	Yes	Yes	Yes	Yes	Yes	High confidence
4	Li	Consumption of whole grains in relation to mortality from all causes, cardiovascular disease, and diabetes: Dose-response meta-analysis of prospective cohort studies	Diabetes Mortality	Whole grains	Yes	Partly	Yes	Yes	Yes	Yes	Partly	Yes	Yes	No	Yes	Yes	Yes	Yes	Yes	Yes	High confidence
5	Afshin	Consumption of nuts and legumes and risk of incident ischemic heart disease, stroke, and diabetes: a systematic review and meta-analysis	Incidence of DM	Legumes	Yes	No	Yes	Yes	No	Yes	Partly	Yes	Yes	No	Yes	Yes	Yes	Yes	Yes	Yes	Critically low
6	Arnesen	Nuts and seeds consumption and risk of cardiovascular disease, type 2 diabetes and their risk factors: a systematic review and meta-analysis	Incidence of DM	Nuts	Yes	Yes	Yes	Yes	Yes	Yes	Yes	Yes	Yes	Yes	Yes	Yes	Yes	Yes	Yes	Yes	High confidence
7	Aune	Meat consumption and the risk of type 2 diabetes: a systematic review and meta-analysis of cohort studies	Incidence of DM	Red meat, Processed meat	Yes	No	Yes	Yes	No	No	Partly	Yes	No	No	Yes	No	Yes	Yes	Yes	Yes	Critically low
8	Aune	Whole grain and refined grain consumption and the risk of type 2 diabetes: a systematic review and dose-response meta-analysis of cohort studies	Incidence of DM	Whole grains, refined grains	Yes	No	Yes	No	No	No	Partly	Yes	No	No	Yes	No	Yes	Yes	Yes	Yes	Critically low
9	Aune	Dairy products and the risk of type 2 diabetes: a systematic review and dose-response meta-analysis of cohort studies	Incidence of DM	Dairy	Yes	No	Yes	No	No	No	Partly	Yes	No	No	Yes	No	Yes	Yes	Yes	Yes	Critically low
10	Aune	Nut consumption and risk of cardiovascular disease, total cancer, all-cause and cause specific mortality: a systematic review and dose-response meta-analysis of prospective studies	Incidence of DM	Nuts	Yes	Partly	Yes	Yes	Yes	Yes	Yes	Yes	Yes	No	Yes	Yes	Yes	Yes	Yes	Yes	High confidence
11	Becerra-Tomas	Nut consumption and type 2 diabetes risk: a systematic review and meta-analysis of observational studies	Incidence of DM	Nuts	Yes	Yes	Yes	Yes	Yes	Yes	Partly	Yes	Yes	Yes	Yes	Yes	No	Yes	No	Yes	Critically low
12	Carter	Fruit and vegetable intake and incidence of type 2 diabetes mellitus: systematic review and meta-analysis	Incidence of DM	Fruits, vegetables	Yes	No	Yes	Yes	Yes	Yes	Yes	Yes	Yes	No	Yes	Yes	Yes	Yes	Yes	Yes	Low
13	Djoussé	Egg consumption and risk of type 2 diabetes: a meta-analysis of prospective studies	Incidence of DM	Eggs	Yes	No	Yes	Yes	No	Yes	Partly	Yes	Yes	No	Yes	No	Yes	Yes	Yes	Yes	Critically low
14	Fan	Dietary Protein Consumption and the Risk of Type 2 Diabetes: ADose-Response Meta-Analysis of Prospective Studies	Incidence of DM	Fish, Red meat, processed meat, eggs, dairy	Yes	No	Yes	Yes	No	Yes	Partly	Yes	Yes	No	Yes	Yes	Yes	Yes	Yes	Yes	Critically low
15	Feng	Consumption of Dairy Products and the Risk of Overweight or Obesity, Hypertension, and Type 2 Diabetes Mellitus: A Dose–Response Meta-Analysis and Systematic Review of Cohort Studies	Incidence of DM	Dairy	Yes	Yes	Yes	Yes	Yes	Yes	Partly	Yes	Yes	No	Yes	Not relevant	Yes	Yes	Yes	Yes	High confidence
16	Ghanbari-Gohari	Consumption of whole grains and risk of type 2 diabetes: A comprehensive systematic review and dose-response meta-analysis of prospective cohort studies	Incidence of DM	Whole grains	Yes	Partly	Yes	Yes	No	Yes	Yes	Yes	Yes	No	Yes	Yes	Yes	Yes	Yes	Yes	Moderate confidence
17	Gijsbers	Consumption of dairy foods and diabetes incidence: a dose-response meta-analysis of observational studies	Incidence of DM	Dairy	Yes	No	Yes	Yes	Yes	Yes	Partly	Yes	Yes	No	Yes	No	Yes	Yes	No	Yes	Critically low
18	Greenwood	Association between sugar-sweetened and artificially sweetened soft drinks and type 2 diabetes: systematic review and dose-response meta-analysis of prospective studies	Incidence of DM	sugar-sweetened beverages	Yes	Yes	Yes	Yes	Yes	No	Yes	Yes	Yes	No	Yes	Yes	Yes	Yes	Yes	Yes	High confidence
19	Guo	Meta-analysis of prospective studies on the effects of nut consumption on hypertension and type 2 diabetes mellitus	Incidence of DM	Nuts	Yes	No	Yes	Yes	Yes	Yes	Yes	Yes	Yes	No	Yes	Yes	Yes	Yes	Yes	Yes	Low
20	Halvorsen	Fruit and vegetable consumption and the risk of type 2 diabetes: a systematic review and dose–response meta-analysis of prospective studies	Incidence of DM	Fruits and vegetables	Yes	Partly	Yes	Yes	Yes	Yes	Yes	Yes	Yes	No	Yes	Yes	Yes	Yes	Yes	Yes	High confidence
21	Imamura	Consumption of sugar sweetened beverages, artificially sweetened beverages, and fruit juice and incidence of type 2 diabetes: systematic review, meta-analysis, and estimation of population attributable fraction	Incidence of DM	sugar-sweetened beverages	Yes	Yes	Yes	Yes	Yes	Yes	Yes	Yes	Yes	Yes	Yes	Yes	Yes	Yes	Yes	Yes	High confidence
22	Khoramdad	The Effect of Dairy Products Subgroups Consumption on the Risk of Diabetes: A Systematic Review and Meta-Analysis	Incidence of DM	Dairy	Yes	No	Yes	Yes	Yes	Yes	Yes	Yes	Yes	No	Yes	Yes	Yes	Yes	Yes	Yes	Low
23	Li	Egg consumption and risk of cardiovascular diseases and diabetes: A meta-analysis	Incidence of DM	Eggs	Yes	No	Yes	No	No	Yes	Partly	Yes	No	No	Yes	Not relevant	Yes	Yes	Yes	Yes	Critically low
24	Li	Fruit and vegetable intake and risk of type 2 diabetes mellitus: meta-analysis of prospective cohort studies	Incidence of DM	Fruits and vegetables	Yes	Partly	Yes	Yes	Partly	Yes	Yes	Yes	Yes	No	Yes	Yes	Yes	Yes	Yes	Yes	High confidence
25	Li	Consumption of sugar sweetened beverages, artificially sweetened beverages and fruit juices and risk of type 2 diabetes, hypertension, cardiovascular disease, and mortality: A meta-analysis	Incidence of DM	SSB	Yes	Yes	Yes	Yes	Yes	Yes	Partly	Yes	Yes	Yes	Yes	Not relevant	Yes	Yes	Yes	Yes	High confidence
26	Li	Fruit intake decreases risk of incident type 2 diabetes: an updated meta-analysis	Incidence of DM	Fruits and vegetables	Yes	Partly	Yes	Yes	Yes	Yes	Yes	Yes	Yes	No	Yes	Not relevant	No	Yes	Yes	Yes	Low
27	Luo	Nut consumption and risk of type 2 diabetes, cardiovascular disease, and all-cause mortality: a systematic review and meta-analysis	Incidence of DM	Nuts	Yes	Yes	Yes	Yes	No	Yes	Partly	Yes	Yes	No	Yes	Yes	Yes	Yes	Yes	Yes	Moderate confidence
28	Meng	Sugar- and Artificially Sweetened Beverages Consumption Linked to Type 2 Diabetes, Cardiovascular Diseases, and All-Cause Mortality: A Systematic Review and Dose-Response Meta-Analysis of Prospective Cohort Studies	Incidence of DM	SSB	Yes	Partly	Yes	Yes	Yes	Yes	Yes	Yes	Yes	Yes	Yes	Yes	Yes	Yes	Yes	Yes	High confidence
29	Micha	Red and Processed Meat Consumption and Risk of Incident Coronary Heart Disease, Stroke, and Diabetes Mellitus	Incidence of DM	Red meat, Processed meat	Yes	Partly	Yes	Yes	Yes	Yes	Partly	Yes	Yes	No	Yes	Yes	Yes	Yes	Yes	Yes	High confidence
30	Qin	Sugar and artificially sweetened beverages and risk of obesity, type 2 diabetes mellitus, hypertension, and all-cause mortality: a dose-response meta-analysis of prospective cohort studies	Incidence of DM	SSB	Yes	Partly	Yes	Yes	Yes	Yes	Partly	Yes	Yes	No	Yes	Not relevant	Yes	Yes	Yes	Yes	High confidence
31	Ramel	White meat consumption and risk of cardiovascular disease and type 2 diabetes: a systematic review and meta-analysis	Incidence of DM	White meat	Yes	Yes	Yes	Yes	Yes	Yes	Partly	Yes	Yes	No	Yes	Not relevant	Yes	Yes	No	Yes	Low
32	Santos	Sugar sweetened beverages intake and risk of obesity and cardiometabolic diseases in longitudinal studies: A systematic review and meta-analysis with 1.5 million individuals	Incidence of DM	sugar-sweetened beverages	Yes	Yes	Yes	Yes	Yes	Yes	Partly	Yes	Yes	No	Yes	Not relevant	Yes	Yes	Yes	Yes	High confidence
33	Schwingshackl	Food groups and risk of type 2 diabetes mellitus: a systematic review and meta-analysis of prospective studies	Incidence of DM	Whole grains, refined grains, vegetables, fruits, legumes, eggs, dairy, fish, red meat, processed meat, SSB	Yes	Yes	Yes	Yes	Partly	Partly	Partly	Yes	Yes	No	Yes	Yes	Yes	Yes	Yes	Yes	Moderate confidence
34	Shi	Red meat consumption, cardiovascular diseases, and diabetes: a systematic review and meta-analysis	Incidence of DM	Red meat, Processed meat	Yes	Yes	Yes	Yes	Yes	Yes	Partly	Yes	Yes	No	Yes	Yes	Yes	No	Yes	Yes	Moderate confidence
35	Shin	Egg consumption in relation to risk of cardiovascular disease and diabetes: a systematic review and meta-analysis	Incidence of DM	Eggs	Yes	Partly	Yes	Yes	Yes	Yes	Partly	Yes	Yes	No	Yes	Yes	Yes	Yes	Yes	Yes	High confidence
36	Soedamah-Muthu	Dairy Consumption and Cardiometabolic Diseases: Systematic Review and Updated Meta-Analyses of Prospective Cohort Studies	Incidence of DM	Dairy	Yes	No	Yes	No	No	No	Partly	Yes	No	No	Yes	Not relevant	No	Not relevant	No	Yes	Critically low
37	Tamez	Egg consumption and risk of incident type 2 diabetes: a dose–response meta-analysis of prospective cohort studies	Incidence of DM	Eggs	Yes	No	Yes	Yes	Yes	Yes	Yes	Yes	Yes	No	Yes	Yes	Yes	Yes	Yes	No	Low
38	Tang	Legume and soy intake and risk of type 2 diabetes: a systematic review and meta-analysis of prospective cohort studies	Incidence of DM	Legumes	Yes	Yes	Yes	Yes	Yes	Yes	Yes	Yes	Yes	No	Yes	Not relevant	Yes	Yes	Yes	Yes	High confidence
39	Thorisdottir	Legume consumption in adults and risk of cardiovascular disease and type 2 diabetes: a systematic review and meta-analysis	Incidence of DM	Legumes	Yes	Partly	Yes	Yes	Yes	Yes	Yes	Yes	Yes	No	Yes	Yes	Yes	Yes	Yes	Yes	High confidence
40	Tian	Dietary Protein Consumption and the Risk of Type 2 Diabetes: A Systematic Review and Meta-Analysis of Cohort Studies	Incidence of DM	Fish, Red meat, processed meat, eggs, dairy	Yes	No	Yes	Yes	No	No	Partly	Yes	No	No	Yes	Yes	Yes	Yes	Yes	Yes	Critically low
41	Tong	Dairy consumption and risk of type 2 diabetes mellitus: a meta-analysis of cohort studies	Incidence of DM	Dairy	Yes	No	Yes	No	No	No	No	Yes	No	No	Yes	Yes	Yes	Yes	Yes	Yes	Critically low
42	Wang	Association between sugar-sweetened beverages and type 2 diabetes: A meta-analysis	Incidence of DM	sugar-sweetened beverages	Yes	No	Yes	Yes	No	Yes	Partly	Yes	Yes	No	Yes	Yes	Yes	Yes	Yes	Yes	Critically low
43	Wang	Higher intake of fruits, vegetables or their fiber reduces the risk of type 2 diabetes: A meta-analysis	Incidence of DM	Fruits and vegetables	Yes	No	Yes	Yes	Yes	Yes	Partly	Yes	Yes	No	Yes	Yes	Yes	Yes	Yes	Yes	Low
44	Wu	Fruit and vegetable consumption and risk of type 2 diabetes mellitus: a dose-response meta-analysis of prospective cohort studies	Incidence of DM	Fruits and vegetables	Yes	No	Yes	Yes	No	No	Partly	Yes	Yes	No	Yes	Not relevant	Yes	Yes	Yes	Yes	Critically low
45	Yang	Meat and fish intake and type 2 diabetes: Dose-response meta-analysis of prospective cohort studies	Incidence of DM	Red meat, Processed meat, Whitle meat, Fish	Yes	No	Yes	Yes	No	No	Partly	Yes	Yes	No	Yes	Not relevant	Yes	Yes	Yes	Yes	Critically low
46	Zeraatkar	Effect of Lower Versus Higher Red Meat Intake on Cardiometabolic and Cancer Outcomes	Incidence of DM	Red meat	Yes	Yes	Yes	Yes	Yes	Yes	Partly	Yes	Yes	Yes	Yes	Not relevant	Yes	Yes	Yes	Yes	High confidence
47	Zhang	Processed and Unprocessed Red Meat Consumption and Risk for Type 2 Diabetes Mellitus: An Updated Meta-Analysis of Cohort Studies	Incidence of DM	Processed red meat, Unprocessed red meat	Yes	Partly	Yes	Yes	Yes	Yes	Partly	Yes	Yes	No	Yes	Yes	Yes	Yes	Yes	Yes	High confidence
48	Zhang	Fish and Marine Omega-3 Polyunsatured Fatty Acid Consumption and Incidence of Type 2 Diabetes: A Systematic Review and Meta-Analysis	Incidence of DM	Fish	Yes	No	Yes	Yes	Yes	Yes	Partly	Yes	Yes	No	Yes	Not relevant	Yes	Yes	Yes	Yes	Low
49	Zhou	Association of fish and n-3 fatty acid intake with the risk of type 2 diabetes: a meta-analysis of prospective studies	Incidence of DM	Fish	Yes	No	Yes	Yes	Yes	No	Yes	Yes	Yes	No	Yes	Yes	Yes	Yes	Yes	Yes	Low
50	Zhou	Nut consumption in relation to cardiovascular disease risk and type 2 diabetes: a systematic review and meta-analysis of prospective studies	Incidence of DM	Nuts	Yes	No	Yes	Yes	Yes	Yes	Yes	Yes	Yes	No	Yes	Yes	Yes	Yes	Yes	Yes	Low
51	Chen	Dairy products consumption and metabolic syndrome in adults: systematic review and meta-analysis of observational studies	Incidence of MetS	Dairy	Yes	No	Yes	Yes	Yes	Yes	Yes	Yes	No	No	Yes	Yes	Yes	Yes	Yes	Yes	Critically low
52	Ding	Relationship between Egg Consumption and Metabolic Syndrome. A Meta-Analysis of Observational Studies	Incidence of MetS	Eggs	Yes	Partly	Yes	Yes	Yes	Yes	Yes	Yes	Yes	No	Yes	Yes	Yes	Yes	Yes	Yes	High confidence
53	Guo	Association of Red Meat and Poultry Consumption With the Risk of Metabolic Syndrome: A Meta-Analysis of Prospective Cohort Studies	Incidence of MetS	Red meat, Processed meat, Whitle meat	Yes	Partly	Yes	Yes	Yes	Yes	Partly	No	No	No	Yes	No	No	Yes	Yes	Yes	Critically low
54	Guo	Associations of Whole Grain and Refined Grain Consumption With Metabolic Syndrome. A Meta-Analysis of Observational Studies	Incidence of MetS	Whole and Refined grains	Yes	Partly	Yes	Yes	Yes	Yes	Partly	Yes	Yes	No	Yes	Yes	Yes	Yes	Yes	Yes	High confidence
55	Jiang	Relationship between legume consumption and metabolic syndrome: A systematic review and meta-analysis of observational studies	Incidence of MetS	Legumes	Yes	Yes	Yes	Yes	Partly	No	Partly	Yes	Yes	No	Yes	Yes	Yes	Yes	Yes	Yes	Moderate confidence
56	Karimi	A systematic review and meta-analysis of the association between fish consumption and risk of metabolic syndrome	Incidence of MetS	Fish	Yes	Partly	Yes	Yes	Yes	Yes	Partly	Yes	Yes	No	Yes	Yes	Yes	Yes	Yes	Yes	High confidence
57	Kim	Fish Consumption, Long-Chain Omega-3 Polyunsaturated Fatty Acid Intake and Risk of Metabolic Syndrome: A Meta-Analysis	Incidence of MetS	Fish	Yes	No	Yes	No	Yes	Yes	Partly	Yes	No	No	Yes	Not relevant	Yes	Yes	Yes	Yes	Critically low
58	Kim	Dairy consumption and risk of metabolic syndrome: a meta-analysis	Incidence of MetS	Dairy	Yes	No	Yes	Yes	No	Yes	Partly	Yes	Yes	No	Yes	Yes	Yes	Yes	Yes	Yes	Critically low
59	Lee	Dairy food consumption is associated with a lower risk of the metabolic syndrome and its components: a systematic review and meta-analysis	Incidence of MetS	Dairy	Yes	No	Yes	Yes	Yes	Yes	Partly	Yes	Yes	No	Yes	Yes	Yes	No	Yes	Yes	Critically low
60	Lee	Fruit and vegetable consumption and risk of the metabolic syndrome: a meta-analysis	Incidence of MetS	Fruits and vegetables	Yes	Yes	Yes	Yes	Yes	Yes	Yes	Yes	Yes	No	Yes	Yes	Yes	Yes	Yes	Yes	High confidence
61	Li	Nut consumption and risk of metabolic syndrome and overweight/obesity: a meta-analysis of prospective cohort studies and randomized trials	Incidence of Mets	Nuts	Yes	Partly	Yes	Yes	Yes	Yes	Partly	Yes	Yes	No	Yes	Yes	Yes	Yes	Yes	Yes	High confidence
62	Mena-Sanchez	Dairy Product Consumption in the Prevention of Metabolic Syndrome: A Systematic Review and Meta-Analysis of Prospective Cohort Studies	Incidence of MetS	Dairy	Yes	Yes	Yes	Yes	No	Yes	Yes	Yes	Yes	No	Yes	No	Yes	Yes	No	Yes	Critically low
63	Muñoz-Cabrejas	Association between Sugar-Sweetened Beverage Consumption and the Risk of the Metabolic Syndrome: A Systematic Review and Meta-Analysis	Incidence of MetS	sugar-sweetened beverages	Yes	Partly	Yes	Yes	No	Yes	Yes	Yes	Yes	No	Yes	Yes	Yes	Yes	Yes	Yes	Moderate confidence
64	Narain	Soft drink intake and the risk of metabolic syndrome: A systematic review and meta-analysis	Incidence of MetS	sugar-sweetened beverages	Yes	No	Yes	Yes	Yes	Yes	Yes	Yes	No	No	Yes	Yes	Yes	Yes	Yes	Yes	Critically low
65	Zhang	Dose-response association between sugar- and artificially sweetened beverage consumption and the risk of metabolic syndrome: a meta-analysis of population-based epidemiological studies	Incidence of MetS	sugar-sweetened beverages	Yes	Partly	Yes	Yes	No	Yes	Partly	Yes	Yes	No	Yes	Yes	Yes	Yes	Yes	Yes	Moderate confidence
66	Zhang	Associations of vegetable and fruit consumption with metabolic syndrome. A meta-analysis of observational studies	Incidence of MetS	Fruits and vegetables	Yes	Partly	Yes	Yes	Yes	Yes	Partly	Yes	Yes	No	Yes	Yes	Yes	Yes	Yes	Yes	High confidence
67	Zhang	Relationship Between Nut Consumption and Metabolic Syndrome: A Meta-Analysis of Observational Studies	Incidence of MetS	Nuts	Yes	Partly	Yes	Yes	Yes	Yes	Partly	Yes	No	No	Yes	Yes	Yes	Yes	Yes	Yes	Low
